# Supplementary material for: Early Follow-up of Parents by a Specialized Cleft Nurse After the Birth of an Infant with Cleft lip and/or Palate
Source: Cleft Palate Craniofac J. 2023 May 7;61(8):1369–82. doi: 10.1177/10556656231171750 (PMC11308288; doi:10.1177/10556656231171750)
Supplement: sj-xlsx-1-cpc-10.1177_10556656231171750 - Supplemental material for Early Follow-up of Parents by a Specialized Cleft Nurse After the Birth of an Infant with Cleft lip and/or Palate [file sj-xlsx-1-cpc-10.1177_10556656231171750.xlsx]

## Sheet: Ark1
Supplemental Table 1 QDTS All items - mean + SD
			Intervention group (N=32)		Controll group (N=38)		P-value		P-value
			Mother	Father	Mother	Father	Between groups		Intervention	Control
			*(n=30-28)	*(n=29-28)	*(n=38-35)	*(n=28-27)	M vs M	F vs F	M vs F	M vs F
1.a. How much information did you need from your child's nurses about taking care of your child after you go home?			4.0 (2.5)	4.8 (2.8)	4.1 (2.9)	4.9 (2.6)	.898	.967	.212	.253
1.b. How much information did you receive from your child's nurses about taking care of your child after you go home?			5.6 (2.6)	5.6 (2.7)	4.4 (2.9)	5.2 (3.1)	.092	.562	.938	.295
2.a. How much information did you need from your child's nurses about your emotions after you go home?			4.2 (3.1)	2.4 (2.1)	4.0 (3.1)	2.6 (1.9)	.786	.769	.012	.037
2.b. How much information did you receive from your child's nurses about your emotions after you go home?			3.9 (3.0)	2.7 (2.5)	3.5 (3.0)	2.8 (2.6)	.608	.887	.101	.301
3.a. How much information did you need from your child's nurses about your child's medical needs and treatments (examples) after you go home?			4.5 (2.8)	4.9 (3.1)	3.8 (3.3)	5.0 (3.4)	.363	.937	.603	.169
3.b. How much information did you receive from your child's nurses about your child's medical needs and treatments after you go home?			4.8 (2.9)	4.8 (2.9)	3.4 (3.1)	4.6 (3.3)	.063	.856	.959	.122
4.a- How much practice did you need with your child's medical treatments or medications before going home?			3.6 (3.2)	3.6 (2.8)	3.7 (3.6)	3.4 (3.1)	.863	.805	.980	.707
4.b. How much practice did you have with your child's medical treatments or medications before going home?			3.8 (3.6)	3.9 (2.8)	4.6 (3.7)	3.4 (3.1)	.358	.541	.917	.146
5.a. How much information did you need from you child's nurses about who and when to call if your child has problems after you go home?			6.3 (2.8)	5.7 (2.5)	5.8 (3.2)	5.3 (3.2)	.471	.633	.357	.555
5.b. How much information did you receive from your child's nurses about who and when to call if your child has problems after you go home?			7.1 (2.9)	5.6 (2.6)	5.6 (3.5)	6.0 (3.3)	.063	.594	.038	.635
6.a.How much information did your family member(s) or others need about your child's care after you go home from hospital?			4.1 (3.5)	3.2 (3.0)	3.8 (3.1)	4.6 (3.6)	.712	.136	.293	.380
6.b. How much information did your family member(s) or others receive about your child's care after you go home from hospital?			3.5 (3.4)	3.7 (3.3)	3.1 (3.0)	3.8 (3.2)	.599	.881	.831	.350
7. How much did the information provided by your child's nurses answer you specific concerns and questions?			7.1 (2.8)	6.9 (3.0)	6.2 (3.1)	6.6 (2.7)	.213	.706	.788	.572
8. How much did your child's nurses listen to your concerns?			7.9 (2.5)	7.3 (3.1)	7.1 (2.9)	7.0 (2.9)	.275	.727	.419	.856
9. Were your child's nurses sensitive to your personal beliefs and values?			7.7 (2.4)	6.7 (3.3)	7.2 (2.8)	6.9 (2.8)	.478	.774	.184	.661
10. Did you like the way your child's nurses taught you how to care for your child at home?			6.9 (2.7)	7.3 (2.5)	6.6 (3.2)	7.1 (2.7)	.670	.748	.560	.509
11. Was the information your child's nurses provided about caring for your child given to you in a way you could understand?			8.4 (2.0)	8.2 (2.4)	8.7 (2.1)	7.6 (2.6)	.533	.384	.731	.059
12. Did your child's nurses check to make sure you understood the informations and instructions?			6.4 (3.1)	6.7 (2.6)	6.5 (3.1)	6.4 (2.9)	.900	.647	.732	.822
13. Did you receive consistent (same) information from your child's nurses, doctors, and other health workers?			5.1 (2.7)	4.7 (2.7)	4.2 (2.7)	4.4 (2.8)	.178	.653	.533	.860
14. Was the information about caring for your child given to you at times that were good for you?			7.1 (1.9)	7.3 (2.4)	5.6 (3.0)	6.8 (2.9)	.013	.481	.852	.125
15. Was the information you received from your child's nurses given at times were your family menber(s) or others could attend?			6.2 (3.2)	5.9 (3.2)	5.7 (2.8)	5.2 (3.4)	.491	.448	.682	.504
16. Did your child's nurses help you to feel confident in your ability to care for your child at home?			7.7 (2.1)	8.1 (1.8)	7.7 (2.6)	7.3 (2.6)	.937	.208	.461	.526
17. How confident do you feel that you would know what to do in an emergency?			5.6 (2.7)	6.8 (2.5)	6.0 (2.6)	5.8 (2.8)	.519	.156	.090	.713
18. Did the information your child's nurses provided about your child's care at home decrease your anxiety about going home?			6.5 (2.7)	6.9 (2.2)	6.4 (2.7)	5.9 (2.7)	.856	.131	.597	.434
Abbreviations: QDTS, Quality of Discharge Teaching Scale
M, mother, F, father
Note: *range of number of data for variables/items in the table
