# Supplementary material for: Early Follow-up of Parents by a Specialized Cleft Nurse After the Birth of an Infant with Cleft lip and/or Palate
Source: Cleft Palate Craniofac J. 2023 May 7;61(8):1369–82. doi: 10.1177/10556656231171750 (PMC11308288; doi:10.1177/10556656231171750)
Supplement: sj-xlsx-2-cpc-10.1177_10556656231171750 - Supplemental material for Early Follow-up of Parents by a Specialized Cleft Nurse After the Birth of an Infant with Cleft lip and/or Palate [file sj-xlsx-2-cpc-10.1177_10556656231171750.xlsx]

## Sheet: Ark1
Supplemental Table 2 PDCDS All items - mean + SD
		Intervention group (N=32)		Control group (N=38)		P-value		P-value
		Mother	Father	Mother	Father	Between groups		Control	Intervention
		*(n=30)	*(n=29-28)	*(n=38-34)	*(n=28-25)	M vs M	F vs F	M vs F	M vs F
1. How stressful has your life been?		6.4 (2.5)	5.8 (2.3)	6.6 (2.3)	5.3 (1.7)	.858	.313	.059	.387
2. How much difficulty have you had with your child’s recovery?		3.7 (3.3)	3.3 (2.6)	3.3 (2.8)	2.6 (2.3)	.638	.293	.309	.681
3. How much difficulty have you had with caring for your child?		2.9 (2.8)	2.2 (1.9)	2.8 (2.9)	2.3 (2.2)	.830	.788	.482	.228
4. How much difficulty have you had with managing your child’s medical condition?		3.1 (3.3)	2.5 (2.2)	2.2 (2.7)	1.8 (1.8)	.232	.200	.475	.426
5. How difficult has the time been for your family members or other close person?		2.8 (2.3)	3.2 (2.7)	3.6 (3.4)	3.3 (3.4)	.322	.896	.751	.607
6a. How much help have you needed with caring for your child?		2.2 (2.6)	1.6 (1.6)	2.3 (2.5)	2.4 (2.1)	.920	.148	.874	.307
6b. How much help had you expected to need?		2.3 (2.1)	3.6 (2.5)	2.7 (2.6)	3.6 (2.8)	.547	.961	.166	.033
7. How much emotional support have you needed?		5.6 (2.8)	2.7 (1.8)	5.3 (2.9)	3.0 (2.8)	.638	.594	.003	.000
8. How confident have you felt in your ability to care for your child’s needs?		8.1 (1.9)	7.9 (1.9)	8.1 (1.8)	7.7 (1.8)	.963	.657	.377	.682
9. Have you been able to take care of your child’s medical needs such as medications or treatments?		9.1 (1.6)	8.2 (1.9)	9.1 (1.3)	8.2 (2.5)	.886	.966	.118	.062
10a. How well have you adjusted to your child being at home since your child’s hospitalization?		8.4 (1.8)	8.5 (1.1)	8.7 (1.7)	8.0 (1.9)	.385	.252	.122	.695
10b.How well has your child adjusted to being at home after discharge from hospital?		9.1 (1.4)	8.8 (1.2)	9.3 (0.8)	8.5 (1.6)	.358	.433	.017	.418
Abbreviations: PDCDS, Post Discharge Difficulty Scale
M, mother, F, father
Note: *range of number of data for variables/items in the table
